# Supplementary material for: Fine Wrinkle Improvement through Bioactive Materials That Modulate EDAR and BNC2 Gene Expression
Source: Biomolecules. 2024 Feb 26;14(3):279. doi: 10.3390/biom14030279 (PMC10968300; doi:10.3390/biom14030279)
Supplement: Supplementary file 1 [file biomolecules-14-00279-s001.zip]

Archive with 1 entries (1 files):
- biomolecules-2877864-supplementary.pdf
